# Supplementary material for: Germline Variants in Phosphodiesterase Genes and Genetic Predisposition to Pediatric Adrenocortical Tumors
Source: Cancers (Basel). 2020 Feb 22;12(2):506. doi: 10.3390/cancers12020506 (PMC7072638; doi:10.3390/cancers12020506)
Supplement: Supplementary file 1 [file cancers-12-00506-s001.zip › Table S1.xlsx]

## Sheet: Sheet1
Table S1: Additional variants observed in the WGS/WES cohort of pediatric adrenocortical tumors
GeneName	Sample	Chr	HG19_Pos	Class	AAChange	ProteinGI	mRNA_acc	ReferenceAllele	MutantAllele	GnomAD	Flanking	dbSNP137	HGMD	ClinicalVar
PDE11A	SJACT061	chr2	178528622	missense	I429T	116536083	NM_001077196	A	G	G=0.0000 (1/31404)	AAGGCATGCAGATGCTATCA[A/G]TCCACTCCAGTTGCAACCGA	rs371810618	-	-
PDE11A	SJACT063	chr2	178681585	missense	S126P	116536083	NM_001077196	A	G	G=0.00074 (186/250834)	CACAGACTGCTTGGCCCAGG[A/G]CTTCTTCACTTGATCATACA	rs149795546	-	-
PDE12	SJACT017	chr3	57542456	missense	V117A	189027129	NM_177966	T	C	C=0.01292 (3103/240098)	GCCGGGGCCTGAGCCGGCTG[T/C]GTTCTGCGAGCCCGTGGTGA	rs143228955	-	-
PDE1B	SJACT006	chr12	54966965	missense	I257F	4505677	NM_000924	A	T	T=0.00001 (3/251474)	AGATTGAGCTCCTGGCCATC[A/T]TCTTTGCTGCAGCTATCCAT	rs143034173	-	-
PDE1C	SJACT006	chr7	31855577	missense	S592A	300796827	NM_001191056	A	C	C=0.00415 (1044/251368)	TGATGACTTCTCGGCTTTGG[A/C]GTTTTTCCCACGAGGGTTGT	rs2230175	-	-
PDE1C	SJACT067	chr7	31855732	missense	R540L	4826894	NM_005020	C	A		GCTGCTCCTCTGCGGCCAGG[C/A]GAGCCTTTTCCTCTGCTTCC	-	-	-
PDE3A	SJACT015	chr12	20522322	missense	P35L	70608155	NM_000921	C	T		CTGCCACCATCGTGCGGACC[C/T]CGCATCGCCGCGGGACTCGG	-	-	-
PDE3A	SJACT028	chr12	20766564	missense	S400L	70608155	NM_000921	C	T	T=0.00002 (6/251132)	CAGAGTGAATCCCGTCACTT[C/T]GCTCAGTGAAAACTATACCT	rs143792143	-	-
PDE3B	SJACT026	chr11	14825540	missense	P489L	40254434	NM_000922	C	T		TTCAAATCTACTGACTATCC[C/T]GAAGCAAAGGTCATCTTCTG	-	-	-
PDE3B	SJACT066	chr11	14839900	missense	Y565C	40254434	NM_000922	A	G		ACCTAATACTCCAGATTTTT[A/G]TCAGCAACTTAGAAATTCTG	-	-	-
PDE4A	SJACT022R	chr19	10577816	missense	P727L	162329608	NM_001111307	C	T	T=0.00002 (6/251266)	AATATCAATGGCCCAGATAC[C/T]GTGCACAGCCCAAGAGGCAT	rs201587184	-	-
PDE4DIP	SJACT066	chr1	144881463	missense	A1245T	157311604	NM_014644	C	T	#A=0.00414 (503/121380, ExAC)	GTATTTCTCCAGCTCGTTAG[C/T]CTGAGCAAAGACAGTGGCTT	rs147815016	-	-
PDE4DIP	SJACT006	chr1	144856941	missense	G2076S	311771516	NM_001198832	C	T	A=0.03087 (7604/246292)	ACTGTAGTCATCAATGTGGC[C/T]AATGACATGGCGGCCATGCT	rs150294397	-	-
PDE4DIP	SJACT008	chr1	144856941	missense	G2182S	311771520	NM_001198834	C	T	A=0.03087 (7604/246292)	ACTGTAGTCATCAATGTGGC[C/T]AATGACATGGCGGCCATGCT	rs150294397	-	-
PDE4DIP	SJACT061	chr1	144922252	missense	G306R	157311604	NM_014644	C	G	C=0.00483 (1206/249746)	TGCCATTGTGTCATTTTGAC[C/G]TTCAATTACCTGGTACAACT	rs147451175	-	-
PDE4DIP	SJACT016	chr1	144856944	missense	I2181V	157311604	NM_014644	T	C	G=0.00143 (359/250602)	GTAGTCATCAATGTGGCCAA[T/C]GACATGGCGGCCATGCTTAT	rs149046780	-	-
PDE4DIP	SJACT067	chr1	144994602	missense	I44F	157311604	NM_014644	T	A		TGCACTCACCCGCTTGTAGA[T/A]GTCCTCCCGGCTGGCCTCAT	-	-	-
PDE4DIP	SJACT002	chr1	144879054	missense	R1466G	311771520	NM_001198834	T	C	#G=0.01302 (1568/120396, ExAC)	CCCAGGCCACGAGGCTGATC[T/C]CAGCTCCTCAGCCAGCTTCT	rs137872268	-	-
PDE4DIP	SJACT007	chr1	144857704	missense	R2011Q	311771516	NM_001198832	C	T	A=0.00723 (1804/249592)	GGGAATTCATACCAACATCC[C/T]GGACTGGAGGGGACACAGCT	rs144397176	-	-
PDE4DIP	SJACT022R	chr1	144857704	missense	R2117Q	157311604	NM_014644	C	T	A=0.00723 (1804/249592)	GGGAATTCATACCAACATCC[C/T]GGACTGGAGGGGACACAGCT	rs144397176	-	-
PDE4DIP	SJACT021	chr1	144867953	missense	S1829F	157311604	NM_014644	G	A	#T=0.00104 (126/121410, ExAC)	AGTTAAGCTGGTACACAGAG[G/A]AGCCTGAGGATAGGTCCCCA	rs140473285	-	-
PDE5A	SJACT012	chr4	120442157	missense	H613L	61744435	NM_001083	T	A		TAAAGGCATGTCTCCAATTA[T/A]GATAGGCAACATTCTTCCGA	-	-	-
PDE5A	SJACT066	chr4	120463793	missense	I423L	61744430	NM_001083	T	A		AACAAGTTGGCAAACCCCTA[T/A]AACAATCCGAGAAATTGAGC	-	-	-
PDE6C	SJACT020	chr10	95381765	missense	T267M	157364939	NM_006204	C	T	T=0.0001 (3/31402)	GTTTCACAAAGCGCTCTACA[C/T]GGTTAGATCATATCTGAACT	rs199926911	-	-
PDE8A	SJACT009	chr15	85669478	missense	R709K	27734721	NM_002605	G	A		AGTGATAAACACTATGCTTA[G/A]GACTCCAGAGAACCGGACCC	-	-	-
PDE9A	SJACT003	chr21	44182269	missense	V388M	4505675	NM_002606	G	A		TGGAGAACCACCACTGCGCC[G/A]TGGCCTTCCAGATCCTCGCC	-	-	-
PDE9A	SJACT067	chr21	44153528	missense	R187H	4505675	NM_002606	G	A	A=0.00006 (14/251300)	CTTGGCTGTCCTAGAGAAAC[G/A]CGTGGAATGTGAGTGACGTT	rs372762445	-	-
Chr, chromosome; AA, aminoacid.
# ExAC frequency
